# Supplementary material for: Withanolides Are Detected in Human Urine Following Oral Administration of a Withania somnifera Product
Source: Int J Mol Sci. 2026 Jun 11;27(12):5289. doi: 10.3390/ijms27125289 (PMC13299707; doi:10.3390/ijms27125289)
Supplement: Supplementary file 1 [file ijms-27-05289-s001.zip]

Archive with 1 entries (1 files):
- ijms-4351018-supplementary.pdf
